# Supplementary material for: Incidence and Predictors of Ventricular Arrhythmias in Transthyretin Amyloid Cardiomyopathy
Source: J Clin Med. 2023 Jul 11;12(14):4624. doi: 10.3390/jcm12144624 (PMC10380522; doi:10.3390/jcm12144624)
Supplement: Supplementary file 1 [file jcm-12-04624-s001.zip]

Archive with 1 entries (1 files):
- jcm-2485203-supplementary.pdf
